# Supplementary material for: Stress hormones, social associations and song learning in zebra finches
Source: Philos Trans R Soc Lond B Biol Sci. 2018 Aug 13;373(1756):20170290. doi: 10.1098/rstb.2017.0290 (PMC6107560; doi:10.1098/rstb.2017.0290)
Supplement: Boogert et al Song Similarity Scores [file rstb20170290supp2.xlsx]

## Sheet: Results
IndividualName1	IndividualName2	SongDissimilarityScore	SongSimilarityRank	Father	CORTTreatment
DBlue4	M187	0.201274	2	1	1
DBlue5	M187	0.175436	2	1	1
DBlue7	M187	0.180749	2	1	1
LBlue33	M095	0.290133	15	1	1
LBlue37	M095	0.164868	1	1	1
LBlue40	M127	0.284368	23	1	1
Orange24	M117	0.198046	1	1	1
Orange29	M123	0.198507	1	1	1
Pink44	M221	0.173892	1	1	1
Pink50	M141	0.170932	1	1	1
White54	M202	0.234827	5	1	1
White56	M202	0.140472	1	1	1
Grey64	M131	0.17075	1	1
Grey65	M131	0.176175	1	1
LBlue32	M095	0.165625	1	1
Orange23	M117	0.194096	1	1
Orange30	M123	0.218043	2	1
White53	M202	0.158172	2	1
White60	M145	0.191302	1	1
Yellow14	M183	0.183495	1	1
DBlue4	DBlue7	0.198236	1		1
DBlue4	DBlue5	0.205127	3		1
DBlue4	M131	0.257627	4		1
DBlue4	Grey64	0.257708	5		1
DBlue4	Grey65	0.260091	6		1
DBlue4	Orange24	0.262411	7		1
DBlue4	White56	0.266808	8		1
DBlue4	Orange29	0.270034	9		1
DBlue4	White54	0.270577	10		1
DBlue4	Orange23	0.276024	11		1
DBlue4	White53	0.277948	12		1
DBlue4	M168	0.280465	13		1
DBlue4	M202	0.283732	14		1
DBlue4	M155	0.283982	15		1
DBlue4	M117	0.285467	16		1
DBlue4	M181	0.285806	17		1
DBlue4	LBlue37	0.286528	18		1
DBlue4	LBlue40	0.28972	19		1
DBlue4	M054	0.290335	20		1
DBlue4	M123	0.291181	21		1
DBlue4	M150	0.293821	22		1
DBlue4	M095	0.295352	23		1
DBlue4	M145	0.295827	24		1
DBlue4	M127	0.296502	25		1
DBlue4	M141	0.299548	26		1
DBlue4	LBlue32	0.29968	27		1
DBlue4	Orange30	0.301894	28		1
DBlue4	Yellow14	0.302635	29		1
DBlue4	M221	0.308515	30		1
DBlue4	Pink50	0.308765	31		1
DBlue4	Pink44	0.309783	32		1
DBlue4	LBlue33	0.316169	33		1
DBlue4	White60	0.32729	34		1
DBlue4	M083	0.328213	35		1
DBlue4	M183	0.328785	36		1
DBlue5	DBlue7	0.161225	1		1
DBlue5	DBlue4	0.205127	3		1
DBlue5	M131	0.242153	4		1
DBlue5	White54	0.252111	5		1
DBlue5	Grey65	0.2557	6		1
DBlue5	Grey64	0.258074	7		1
DBlue5	M155	0.258097	8		1
DBlue5	White53	0.265884	9		1
DBlue5	Orange24	0.266289	10		1
DBlue5	White56	0.267995	11		1
DBlue5	Pink44	0.268153	12		1
DBlue5	M202	0.268186	13		1
DBlue5	LBlue32	0.274457	14		1
DBlue5	M123	0.275523	15		1
DBlue5	M181	0.276039	16		1
DBlue5	M117	0.277743	17		1
DBlue5	Orange29	0.277772	18		1
DBlue5	M127	0.280579	19		1
DBlue5	M221	0.28173	20		1
DBlue5	M095	0.28174	21		1
DBlue5	M145	0.284747	22		1
DBlue5	LBlue37	0.286137	23		1
DBlue5	M168	0.287595	24		1
DBlue5	M141	0.287691	25		1
DBlue5	LBlue33	0.291116	26		1
DBlue5	M150	0.294972	27		1
DBlue5	Orange30	0.295419	28		1
DBlue5	LBlue40	0.295774	29		1
DBlue5	Orange23	0.296457	30		1
DBlue5	Yellow14	0.297444	31		1
DBlue5	M054	0.298621	32		1
DBlue5	White60	0.314422	33		1
DBlue5	M083	0.316187	34		1
DBlue5	M183	0.31957	35		1
DBlue5	Pink50	0.324234	36		1
DBlue7	DBlue5	0.161225	1		1
DBlue7	DBlue4	0.198236	3		1
DBlue7	M131	0.231597	4		1
DBlue7	White56	0.243572	5		1
DBlue7	Orange24	0.244034	6		1
DBlue7	M202	0.244862	7		1
DBlue7	Grey64	0.247162	8		1
DBlue7	Grey65	0.247277	9		1
DBlue7	White53	0.24787	10		1
DBlue7	M155	0.248527	11		1
DBlue7	M117	0.254455	12		1
DBlue7	White54	0.254597	13		1
DBlue7	Pink44	0.260541	14		1
DBlue7	M221	0.262606	15		1
DBlue7	M181	0.263068	16		1
DBlue7	M127	0.266235	17		1
DBlue7	Orange29	0.267328	18		1
DBlue7	LBlue37	0.268386	19		1
DBlue7	LBlue32	0.270266	20		1
DBlue7	M168	0.272372	21		1
DBlue7	M123	0.272828	22		1
DBlue7	Orange23	0.273643	23		1
DBlue7	M150	0.274812	24		1
DBlue7	M054	0.2764	25		1
DBlue7	M095	0.27808	26		1
DBlue7	M145	0.279219	27		1
DBlue7	LBlue40	0.283798	28		1
DBlue7	Orange30	0.285672	29		1
DBlue7	Yellow14	0.290989	30		1
DBlue7	M141	0.293383	31		1
DBlue7	M083	0.302845	32		1
DBlue7	White60	0.307641	33		1
DBlue7	M183	0.307788	34		1
DBlue7	LBlue33	0.308213	35		1
DBlue7	Pink50	0.316019	36		1
LBlue33	LBlue37	0.25362	1		1
LBlue33	White53	0.268235	2		1
LBlue33	LBlue32	0.272814	3		1
LBlue33	M123	0.274204	4		1
LBlue33	White54	0.275076	5		1
LBlue33	M145	0.27653	6		1
LBlue33	M221	0.276823	7		1
LBlue33	White60	0.286202	8		1
LBlue33	M202	0.286587	9		1
LBlue33	M141	0.286681	10		1
LBlue33	Orange29	0.286868	11		1
LBlue33	Pink44	0.28753	12		1
LBlue33	M155	0.287747	13		1
LBlue33	M187	0.288283	14		1
LBlue33	DBlue5	0.291116	16		1
LBlue33	M117	0.294812	17		1
LBlue33	M131	0.297792	18		1
LBlue33	M181	0.298182	19		1
LBlue33	Orange24	0.299249	20		1
LBlue33	Pink50	0.299556	21		1
LBlue33	Yellow14	0.302943	22		1
LBlue33	White56	0.305556	23		1
LBlue33	DBlue7	0.308213	24		1
LBlue33	Orange30	0.310525	25		1
LBlue33	M127	0.315065	26		1
LBlue33	DBlue4	0.316169	27		1
LBlue33	LBlue40	0.32091	28		1
LBlue33	Orange23	0.323176	29		1
LBlue33	M168	0.329938	30		1
LBlue33	M183	0.330822	31		1
LBlue33	Grey65	0.33241	32		1
LBlue33	Grey64	0.332517	33		1
LBlue33	M150	0.345762	34		1
LBlue33	M054	0.353897	35		1
LBlue33	M083	0.415427	36		1
LBlue37	LBlue32	0.175147	2		1
LBlue37	White54	0.208647	3		1
LBlue37	M202	0.2402	4		1
LBlue37	White56	0.245425	5		1
LBlue37	White53	0.246841	6		1
LBlue37	M123	0.247604	7		1
LBlue37	M181	0.248564	8		1
LBlue37	M155	0.252281	9		1
LBlue37	Orange29	0.252861	10		1
LBlue37	LBlue33	0.25362	11		1
LBlue37	M127	0.253652	12		1
LBlue37	M145	0.255098	13		1
LBlue37	Pink44	0.255212	14		1
LBlue37	Orange24	0.255814	15		1
LBlue37	M221	0.257344	16		1
LBlue37	M054	0.259015	17		1
LBlue37	DBlue7	0.268386	18		1
LBlue37	White60	0.270593	19		1
LBlue37	M117	0.270957	20		1
LBlue37	M187	0.27302	21		1
LBlue37	M131	0.273395	22		1
LBlue37	Grey65	0.273803	23		1
LBlue37	LBlue40	0.274955	24		1
LBlue37	M150	0.275177	25		1
LBlue37	Yellow14	0.275601	26		1
LBlue37	M141	0.275697	27		1
LBlue37	Orange30	0.277566	28		1
LBlue37	Grey64	0.285973	29		1
LBlue37	DBlue5	0.286137	30		1
LBlue37	DBlue4	0.286528	31		1
LBlue37	M183	0.288474	32		1
LBlue37	M168	0.289871	33		1
LBlue37	Orange23	0.29044	34		1
LBlue37	Pink50	0.292707	35		1
LBlue37	M083	0.314961	36		1
LBlue40	M183	0.231512	1		1
LBlue40	Yellow14	0.234938	2		1
LBlue40	M202	0.251367	3		1
LBlue40	White56	0.25377	4		1
LBlue40	M150	0.257247	5		1
LBlue40	Orange29	0.258974	6		1
LBlue40	M123	0.261187	7		1
LBlue40	M145	0.262251	8		1
LBlue40	White53	0.26759	9		1
LBlue40	M131	0.272737	10		1
LBlue40	M221	0.273745	11		1
LBlue40	LBlue37	0.274955	12		1
LBlue40	M054	0.275347	13		1
LBlue40	M181	0.275991	14		1
LBlue40	White54	0.27923	15		1
LBlue40	White60	0.279763	16		1
LBlue40	Grey64	0.280286	17		1
LBlue40	M155	0.281042	18		1
LBlue40	M095	0.281785	19		1
LBlue40	Orange30	0.281962	20		1
LBlue40	Orange24	0.283741	21		1
LBlue40	DBlue7	0.283798	22		1
LBlue40	DBlue4	0.28972	24		1
LBlue40	LBlue32	0.289867	25		1
LBlue40	Pink44	0.290209	26		1
LBlue40	M187	0.292828	27		1
LBlue40	M141	0.293005	28		1
LBlue40	M168	0.294782	29		1
LBlue40	DBlue5	0.295774	30		1
LBlue40	Pink50	0.298278	31		1
LBlue40	Grey65	0.303552	32		1
LBlue40	M117	0.314706	33		1
LBlue40	LBlue33	0.32091	34		1
LBlue40	Orange23	0.328235	35		1
LBlue40	M083	0.372036	36		1
Orange24	Orange23	0.224528	2		1
Orange24	M181	0.22572	3		1
Orange24	M141	0.2388	4		1
Orange24	M145	0.240984	5		1
Orange24	DBlue7	0.244034	6		1
Orange24	White56	0.245873	7		1
Orange24	White54	0.247971	8		1
Orange24	M187	0.249206	9		1
Orange24	Pink50	0.249966	10		1
Orange24	M202	0.250319	11		1
Orange24	M155	0.25071	12		1
Orange24	White53	0.25277	13		1
Orange24	LBlue37	0.255814	14		1
Orange24	M054	0.256091	15		1
Orange24	M127	0.257343	16		1
Orange24	M131	0.259794	17		1
Orange24	M123	0.260351	18		1
Orange24	Orange29	0.261066	19		1
Orange24	M095	0.261757	20		1
Orange24	DBlue4	0.262411	21		1
Orange24	LBlue32	0.26293	22		1
Orange24	DBlue5	0.266289	23		1
Orange24	White60	0.266336	24		1
Orange24	Grey65	0.268063	25		1
Orange24	M168	0.269538	26		1
Orange24	M221	0.274015	27		1
Orange24	Grey64	0.274837	28		1
Orange24	Pink44	0.277627	29		1
Orange24	LBlue40	0.283741	30		1
Orange24	Orange30	0.28408	31		1
Orange24	M150	0.286462	32		1
Orange24	Yellow14	0.286854	33		1
Orange24	M183	0.293798	34		1
Orange24	LBlue33	0.299249	35		1
Orange24	M083	0.318988	36		1
Orange29	White53	0.222742	2		1
Orange29	White56	0.236729	3		1
Orange29	M202	0.236872	4		1
Orange29	White54	0.246912	5		1
Orange29	M155	0.249434	6		1
Orange29	Orange30	0.251006	7		1
Orange29	LBlue37	0.252861	8		1
Orange29	M145	0.254288	9		1
Orange29	M131	0.256584	10		1
Orange29	LBlue40	0.258974	11		1
Orange29	M141	0.260313	12		1
Orange29	Orange24	0.261066	13		1
Orange29	Pink44	0.26349	14		1
Orange29	Grey64	0.264661	15		1
Orange29	DBlue7	0.267328	16		1
Orange29	M181	0.268483	17		1
Orange29	White60	0.268841	18		1
Orange29	M187	0.26984	19		1
Orange29	DBlue4	0.270034	20		1
Orange29	M095	0.270495	21		1
Orange29	LBlue32	0.270634	22		1
Orange29	M221	0.272024	23		1
Orange29	DBlue5	0.277772	24		1
Orange29	Yellow14	0.27964	25		1
Orange29	Pink50	0.280316	26		1
Orange29	M054	0.281281	27		1
Orange29	M127	0.282036	28		1
Orange29	Grey65	0.2824	29		1
Orange29	M183	0.285966	30		1
Orange29	LBlue33	0.286868	31		1
Orange29	Orange23	0.286884	32		1
Orange29	M150	0.295589	33		1
Orange29	M117	0.295853	34		1
Orange29	M168	0.304499	35		1
Orange29	M083	0.358906	36		1
Pink44	M202	0.209724	2		1
Pink44	White56	0.223672	3		1
Pink44	White53	0.224079	4		1
Pink44	M054	0.244041	5		1
Pink44	M123	0.250041	6		1
Pink44	LBlue37	0.255212	7		1
Pink44	M155	0.255325	8		1
Pink44	M141	0.256324	9		1
Pink44	M145	0.256889	10		1
Pink44	Orange30	0.258978	11		1
Pink44	DBlue7	0.260541	12		1
Pink44	LBlue32	0.260936	13		1
Pink44	White54	0.261576	14		1
Pink44	Orange29	0.26349	15		1
Pink44	M117	0.264397	16		1
Pink44	M095	0.26491	17		1
Pink44	DBlue5	0.268153	18		1
Pink44	M131	0.268917	19		1
Pink44	M127	0.271623	20		1
Pink44	White60	0.27249	21		1
Pink44	Orange24	0.277627	22		1
Pink44	Pink50	0.282165	23		1
Pink44	M181	0.283118	24		1
Pink44	Yellow14	0.28457	25		1
Pink44	M187	0.284947	26		1
Pink44	M150	0.285381	27		1
Pink44	Orange23	0.285761	28		1
Pink44	LBlue33	0.28753	29		1
Pink44	Grey65	0.28952	30		1
Pink44	LBlue40	0.290209	31		1
Pink44	Grey64	0.292179	32		1
Pink44	M183	0.307961	33		1
Pink44	M168	0.308061	34		1
Pink44	DBlue4	0.309783	35		1
Pink44	M083	0.327835	36		1
Pink50	Orange24	0.249966	2		1
Pink50	M145	0.25163	3		1
Pink50	M131	0.2665	4		1
Pink50	White60	0.269863	5		1
Pink50	White53	0.271424	6		1
Pink50	M123	0.277163	7		1
Pink50	M221	0.278646	8		1
Pink50	Orange29	0.280316	9		1
Pink50	White56	0.281389	10		1
Pink50	M117	0.281584	11		1
Pink50	M202	0.281802	12		1
Pink50	Pink44	0.282165	13		1
Pink50	Grey65	0.282435	14		1
Pink50	M127	0.284933	15		1
Pink50	White54	0.285309	16		1
Pink50	M168	0.286069	17		1
Pink50	Grey64	0.289452	18		1
Pink50	M054	0.292559	19		1
Pink50	LBlue37	0.292707	20		1
Pink50	M150	0.293486	21		1
Pink50	M181	0.295854	22		1
Pink50	LBlue40	0.298278	23		1
Pink50	M187	0.299524	24		1
Pink50	LBlue33	0.299556	25		1
Pink50	M155	0.300104	26		1
Pink50	Orange23	0.303422	27		1
Pink50	M183	0.30431	28		1
Pink50	M095	0.305742	29		1
Pink50	LBlue32	0.30615	30		1
Pink50	DBlue4	0.308765	31		1
Pink50	Yellow14	0.313287	32		1
Pink50	DBlue7	0.316019	33		1
Pink50	Orange30	0.317175	34		1
Pink50	DBlue5	0.324234	35		1
Pink50	M083	0.364693	36		1
White54	LBlue37	0.208647	1		1
White54	LBlue32	0.218694	2		1
White54	M095	0.223161	3		1
White54	M181	0.233656	4		1
White54	White56	0.239787	6		1
White54	Orange29	0.246912	7		1
White54	Orange24	0.247971	8		1
White54	DBlue5	0.252111	9		1
White54	White53	0.252606	10		1
White54	M131	0.253755	11		1
White54	M187	0.254052	12		1
White54	DBlue7	0.254597	13		1
White54	M145	0.255226	14		1
White54	M123	0.256077	15		1
White54	Grey64	0.25632	16		1
White54	Pink44	0.261576	17		1
White54	Orange30	0.263261	18		1
White54	M221	0.263789	19		1
White54	Grey65	0.264477	20		1
White54	M155	0.266047	21		1
White54	DBlue4	0.270577	22		1
White54	LBlue33	0.275076	23		1
White54	Yellow14	0.275224	24		1
White54	M117	0.277714	25		1
White54	M127	0.278053	26		1
White54	LBlue40	0.27923	27		1
White54	White60	0.280499	28		1
White54	M054	0.283811	29		1
White54	Orange23	0.284671	30		1
White54	Pink50	0.285309	31		1
White54	M141	0.286155	32		1
White54	M168	0.287763	33		1
White54	M150	0.294775	34		1
White54	M183	0.296335	35		1
White54	M083	0.330936	36		1
White56	White53	0.154707	2		1
White56	M221	0.214847	3		1
White56	Orange30	0.220654	4		1
White56	Pink44	0.223672	5		1
White56	M123	0.229577	6		1
White56	Orange29	0.236729	7		1
White56	M054	0.237095	8		1
White56	M155	0.239694	9		1
White56	White54	0.239787	10		1
White56	DBlue7	0.243572	11		1
White56	LBlue37	0.245425	12		1
White56	Orange24	0.245873	13		1
White56	M127	0.246346	14		1
White56	M131	0.247121	15		1
White56	M181	0.248097	16		1
White56	LBlue32	0.248552	17		1
White56	M095	0.249037	18		1
White56	Yellow14	0.251405	19		1
White56	LBlue40	0.25377	20		1
White56	Grey64	0.255468	21		1
White56	M145	0.256764	22		1
White56	M187	0.257577	23		1
White56	M117	0.261868	24		1
White56	DBlue4	0.266808	25		1
White56	DBlue5	0.267995	26		1
White56	Orange23	0.268426	27		1
White56	Grey65	0.268707	28		1
White56	M150	0.274493	29		1
White56	White60	0.280513	30		1
White56	Pink50	0.281389	31		1
White56	M141	0.28283	32		1
White56	M183	0.287683	33		1
White56	M168	0.289716	34		1
White56	M083	0.302977	35		1
White56	LBlue33	0.305556	36		1
Grey64	Grey65	0.180973	2
Grey64	M187	0.236242	3
Grey64	DBlue7	0.247162	4
Grey64	White60	0.253071	5
Grey64	M145	0.253815	6
Grey64	White56	0.255468	7
Grey64	White54	0.25632	8
Grey64	DBlue4	0.257708	9
Grey64	DBlue5	0.258074	10
Grey64	Orange29	0.264661	11
Grey64	White53	0.271463	12
Grey64	M202	0.271957	13
Grey64	Orange24	0.274837	14
Grey64	M181	0.275121	15
Grey64	M168	0.275794	16
Grey64	LBlue40	0.280286	17
Grey64	M141	0.284238	18
Grey64	LBlue32	0.284491	19
Grey64	LBlue37	0.285973	20
Grey64	Pink50	0.289452	21
Grey64	M221	0.290391	22
Grey64	M155	0.291934	23
Grey64	Pink44	0.292179	24
Grey64	M123	0.297197	25
Grey64	Orange30	0.298267	26
Grey64	M150	0.298464	27
Grey64	M095	0.299228	28
Grey64	M117	0.302307	29
Grey64	Orange23	0.305983	30
Grey64	M183	0.307333	31
Grey64	M127	0.310515	32
Grey64	M054	0.314065	33
Grey64	Yellow14	0.323728	34
Grey64	LBlue33	0.332517	35
Grey64	M083	0.335558	36
Grey65	Grey64	0.180973	2
Grey65	M187	0.237544	3
Grey65	DBlue7	0.247277	4
Grey65	DBlue5	0.2557	5
Grey65	DBlue4	0.260091	6
Grey65	White54	0.264477	7
Grey65	M145	0.26781	8
Grey65	Orange24	0.268063	9
Grey65	White56	0.268707	10
Grey65	LBlue37	0.273803	11
Grey65	White53	0.27421	12
Grey65	M168	0.277929	13
Grey65	M202	0.279862	14
Grey65	M181	0.279956	15
Grey65	Orange29	0.2824	16
Grey65	Pink50	0.282435	17
Grey65	LBlue32	0.284443	18
Grey65	M141	0.286247	19
Grey65	White60	0.287404	20
Grey65	Orange30	0.28754	21
Grey65	M095	0.287776	22
Grey65	Pink44	0.28952	23
Grey65	M117	0.290374	24
Grey65	M221	0.292272	25
Grey65	M155	0.294148	26
Grey65	M127	0.296384	27
Grey65	M183	0.3005	28
Grey65	M123	0.300536	29
Grey65	M054	0.302021	30
Grey65	Orange23	0.303148	31
Grey65	LBlue40	0.303552	32
Grey65	Yellow14	0.307247	33
Grey65	M150	0.316966	34
Grey65	LBlue33	0.33241	35
Grey65	M083	0.333085	36
LBlue32	LBlue37	0.175147	2
LBlue32	White54	0.218694	3
LBlue32	White53	0.242959	4
LBlue32	M202	0.243205	5
LBlue32	M181	0.248234	6
LBlue32	White56	0.248552	7
LBlue32	M221	0.260916	8
LBlue32	Pink44	0.260936	9
LBlue32	M123	0.262167	10
LBlue32	M155	0.262538	11
LBlue32	Orange24	0.26293	12
LBlue32	DBlue7	0.270266	13
LBlue32	Orange29	0.270634	14
LBlue32	M131	0.271033	15
LBlue32	M054	0.271863	16
LBlue32	M145	0.272515	17
LBlue32	LBlue33	0.272814	18
LBlue32	M127	0.273071	19
LBlue32	DBlue5	0.274457	20
LBlue32	M187	0.278003	21
LBlue32	Orange30	0.278929	22
LBlue32	M117	0.280558	23
LBlue32	Grey65	0.284443	24
LBlue32	Grey64	0.284491	25
LBlue32	Yellow14	0.286384	26
LBlue32	M168	0.287576	27
LBlue32	LBlue40	0.289867	28
LBlue32	White60	0.290643	29
LBlue32	M141	0.296249	30
LBlue32	M183	0.297123	31
LBlue32	M150	0.298321	32
LBlue32	DBlue4	0.29968	33
LBlue32	Orange23	0.301932	34
LBlue32	Pink50	0.30615	35
LBlue32	M083	0.319042	36
M054	M202	0.235883	1
M054	White56	0.237095	2
M054	M127	0.241567	3
M054	Pink44	0.244041	4
M054	M155	0.246311	5
M054	M221	0.247713	6
M054	Orange24	0.256091	7
M054	White53	0.256123	8
M054	M117	0.258013	9
M054	M150	0.258915	10
M054	LBlue37	0.259015	11
M054	M145	0.261096	12
M054	M123	0.26305	13
M054	M181	0.263857	14
M054	M095	0.264699	15
M054	M141	0.26913	16
M054	LBlue32	0.271863	17
M054	Yellow14	0.272386	18
M054	LBlue40	0.275347	19
M054	DBlue7	0.2764	20
M054	Orange23	0.276766	21
M054	Orange30	0.281243	22
M054	Orange29	0.281281	23
M054	White54	0.283811	24
M054	M131	0.284753	25
M054	M168	0.285836	26
M054	DBlue4	0.290335	27
M054	M083	0.290828	28
M054	White60	0.291066	29
M054	Pink50	0.292559	30
M054	M183	0.293661	31
M054	M187	0.294446	32
M054	DBlue5	0.298621	33
M054	Grey65	0.302021	34
M054	Grey64	0.314065	35
M054	LBlue33	0.353897	36
M083	M054	0.290828	1
M083	DBlue7	0.302845	2
M083	White56	0.302977	3
M083	M202	0.304565	4
M083	M187	0.306212	5
M083	LBlue37	0.314961	6
M083	M155	0.316134	7
M083	DBlue5	0.316187	8
M083	M131	0.317007	9
M083	M150	0.317018	10
M083	Orange24	0.318988	11
M083	LBlue32	0.319042	12
M083	M127	0.32747	13
M083	Pink44	0.327835	14
M083	DBlue4	0.328213	15
M083	M141	0.328613	16
M083	M095	0.330572	17
M083	White54	0.330936	18
M083	White53	0.33195	19
M083	M221	0.333065	20
M083	Grey65	0.333085	21
M083	M168	0.334677	22
M083	M123	0.335324	23
M083	Grey64	0.335558	24
M083	M145	0.336895	25
M083	White60	0.345882	26
M083	M181	0.347949	27
M083	Yellow14	0.358818	28
M083	Orange29	0.358906	29
M083	M117	0.359013	30
M083	Pink50	0.364693	31
M083	Orange23	0.367558	32
M083	M183	0.369288	33
M083	LBlue40	0.372036	34
M083	Orange30	0.39263	35
M083	LBlue33	0.415427	36
M095	LBlue37	0.164868	1
M095	LBlue32	0.165625	2
M095	White54	0.223161	3
M095	M202	0.247052	4
M095	White53	0.247342	5
M095	White56	0.249037	6
M095	M181	0.253239	7
M095	M127	0.260257	8
M095	Orange24	0.261757	9
M095	M054	0.264699	10
M095	Pink44	0.26491	11
M095	M221	0.2655	12
M095	M123	0.267109	13
M095	M155	0.267459	14
M095	Orange29	0.270495	15
M095	M145	0.272965	16
M095	DBlue7	0.27808	17
M095	DBlue5	0.28174	18
M095	LBlue40	0.281785	19
M095	M168	0.282591	20
M095	M131	0.287311	21
M095	Grey65	0.287776	22
M095	M150	0.289053	23
M095	White60	0.289277	24
M095	Yellow14	0.289985	25
M095	LBlue33	0.290133	26
M095	Orange30	0.292548	27
M095	M117	0.293956	28
M095	DBlue4	0.295352	29
M095	M183	0.296201	30
M095	M187	0.296274	31
M095	Grey64	0.299228	32
M095	M141	0.302346	33
M095	Pink50	0.305742	34
M095	Orange23	0.30962	35
M095	M083	0.330572	36
M117	Orange23	0.194096	1
M117	Orange24	0.198046	2
M117	M221	0.254233	3
M117	DBlue7	0.254455	4
M117	M145	0.257785	5
M117	M054	0.258013	6
M117	White56	0.261868	7
M117	M141	0.262407	8
M117	M127	0.263504	9
M117	Pink44	0.264397	10
M117	M187	0.264536	11
M117	M202	0.268914	12
M117	White53	0.269096	13
M117	M123	0.27006	14
M117	LBlue37	0.270957	15
M117	M181	0.271473	16
M117	White54	0.277714	17
M117	DBlue5	0.277743	18
M117	LBlue32	0.280558	19
M117	Pink50	0.281584	20
M117	M155	0.281791	21
M117	M168	0.284991	22
M117	DBlue4	0.285467	23
M117	White60	0.286336	24
M117	M131	0.290259	25
M117	Grey65	0.290374	26
M117	Orange30	0.292598	27
M117	M095	0.293956	28
M117	LBlue33	0.294812	29
M117	Orange29	0.295853	30
M117	Grey64	0.302307	31
M117	Yellow14	0.311356	32
M117	LBlue40	0.314706	33
M117	M150	0.315727	34
M117	M183	0.326814	35
M117	M083	0.359013	36
M123	Orange29	0.198507	1
M123	Orange30	0.218043	2
M123	M202	0.219617	3
M123	White53	0.222079	4
M123	White56	0.229577	5
M123	M155	0.24345	6
M123	M181	0.246958	7
M123	LBlue37	0.247604	8
M123	Pink44	0.250041	9
M123	M145	0.250804	10
M123	M221	0.251883	11
M123	White54	0.256077	12
M123	Orange24	0.260351	13
M123	LBlue40	0.261187	14
M123	LBlue32	0.262167	15
M123	Yellow14	0.262957	16
M123	M054	0.26305	17
M123	M095	0.267109	18
M123	M117	0.27006	19
M123	M127	0.270121	20
M123	M141	0.272565	21
M123	DBlue7	0.272828	22
M123	LBlue33	0.274204	23
M123	White60	0.275369	24
M123	DBlue5	0.275523	25
M123	M131	0.276938	26
M123	Pink50	0.277163	27
M123	M187	0.278389	28
M123	M183	0.280423	29
M123	M150	0.281513	30
M123	Orange23	0.283719	31
M123	DBlue4	0.291181	32
M123	Grey64	0.297197	33
M123	Grey65	0.300536	34
M123	M168	0.301523	35
M123	M083	0.335324	36
M127	M054	0.241567	1
M127	White56	0.246346	2
M127	M202	0.251933	3
M127	White53	0.253217	4
M127	M145	0.253528	5
M127	LBlue37	0.253652	6
M127	M181	0.254117	7
M127	Orange24	0.257343	8
M127	M095	0.260257	9
M127	M117	0.263504	10
M127	DBlue7	0.266235	11
M127	M155	0.267477	12
M127	M183	0.268166	13
M127	M221	0.269667	14
M127	M123	0.270121	15
M127	M150	0.270657	16
M127	Yellow14	0.270844	17
M127	Pink44	0.271623	18
M127	LBlue32	0.273071	19
M127	M131	0.27608	20
M127	M141	0.277434	21
M127	White54	0.278053	22
M127	DBlue5	0.280579	23
M127	Orange29	0.282036	24
M127	M168	0.282781	25
M127	LBlue40	0.284368	26
M127	Pink50	0.284933	27
M127	M187	0.285949	28
M127	White60	0.286624	29
M127	Grey65	0.296384	30
M127	DBlue4	0.296502	31
M127	Orange23	0.29658	32
M127	Orange30	0.297535	33
M127	Grey64	0.310515	34
M127	LBlue33	0.315065	35
M127	M083	0.32747	36
M131	Grey64	0.17075	1
M131	Grey65	0.176175	2
M131	DBlue7	0.231597	3
M131	DBlue5	0.242153	4
M131	M187	0.245047	5
M131	White56	0.247121	6
M131	M145	0.247383	7
M131	M202	0.248371	8
M131	White60	0.249153	9
M131	M141	0.252609	10
M131	M181	0.253593	11
M131	White54	0.253755	12
M131	Orange29	0.256584	13
M131	DBlue4	0.257627	14
M131	White53	0.258435	15
M131	Orange24	0.259794	16
M131	Pink50	0.2665	17
M131	Pink44	0.268917	18
M131	M221	0.270059	19
M131	LBlue32	0.271033	20
M131	LBlue40	0.272737	21
M131	LBlue37	0.273395	22
M131	M127	0.27608	23
M131	M168	0.2761	24
M131	M123	0.276938	25
M131	M155	0.276946	26
M131	M183	0.278995	27
M131	M150	0.279049	28
M131	Orange30	0.280898	29
M131	M054	0.284753	30
M131	M095	0.287311	31
M131	Yellow14	0.287988	32
M131	M117	0.290259	33
M131	LBlue33	0.297792	34
M131	Orange23	0.300986	35
M131	M083	0.317007	36
M141	Pink50	0.170932	1
M141	M145	0.234779	2
M141	Orange24	0.2388	3
M141	White60	0.245358	4
M141	M221	0.24784	5
M141	M131	0.252609	6
M141	Pink44	0.256324	7
M141	Orange29	0.260313	8
M141	M117	0.262407	9
M141	M054	0.26913	10
M141	M155	0.269581	11
M141	M123	0.272565	12
M141	M187	0.274992	13
M141	LBlue37	0.275697	14
M141	M127	0.277434	15
M141	M202	0.279037	16
M141	White53	0.27969	17
M141	White56	0.28283	18
M141	Grey64	0.284238	19
M141	M150	0.285836	20
M141	M181	0.285898	21
M141	White54	0.286155	22
M141	Grey65	0.286247	23
M141	LBlue33	0.286681	24
M141	Orange23	0.287123	25
M141	DBlue5	0.287691	26
M141	LBlue40	0.293005	27
M141	DBlue7	0.293383	28
M141	LBlue32	0.296249	29
M141	M183	0.296642	30
M141	DBlue4	0.299548	31
M141	Yellow14	0.302043	32
M141	M095	0.302346	33
M141	M168	0.303723	34
M141	Orange30	0.316203	35
M141	M083	0.328613	36
M145	White60	0.191302	1
M145	M141	0.234779	2
M145	Orange24	0.240984	3
M145	M181	0.241367	4
M145	M131	0.247383	5
M145	M202	0.247405	6
M145	White53	0.249347	7
M145	M155	0.250204	8
M145	M123	0.250804	9
M145	Pink50	0.25163	10
M145	M127	0.253528	11
M145	Grey64	0.253815	12
M145	Orange29	0.254288	13
M145	LBlue37	0.255098	14
M145	White54	0.255226	15
M145	White56	0.256764	16
M145	Pink44	0.256889	17
M145	M117	0.257785	18
M145	M221	0.257981	19
M145	M054	0.261096	20
M145	LBlue40	0.262251	21
M145	Yellow14	0.26662	22
M145	Grey65	0.26781	23
M145	M183	0.271223	24
M145	LBlue32	0.272515	25
M145	M095	0.272965	26
M145	M187	0.275624	27
M145	Orange30	0.276284	28
M145	LBlue33	0.27653	29
M145	Orange23	0.279013	30
M145	DBlue7	0.279219	31
M145	M168	0.284525	32
M145	DBlue5	0.284747	33
M145	M150	0.285659	34
M145	DBlue4	0.295827	35
M145	M083	0.336895	36
M150	LBlue40	0.257247	1
M150	M054	0.258915	2
M150	M202	0.266819	3
M150	M155	0.267893	4
M150	M168	0.268802	5
M150	M127	0.270657	6
M150	White56	0.274493	7
M150	DBlue7	0.274812	8
M150	LBlue37	0.275177	9
M150	M131	0.279049	10
M150	M183	0.27935	11
M150	M123	0.281513	12
M150	Pink44	0.285381	13
M150	White53	0.285444	14
M150	M145	0.285659	15
M150	M141	0.285836	16
M150	Orange24	0.286462	17
M150	M221	0.288173	18
M150	M095	0.289053	19
M150	Pink50	0.293486	20
M150	DBlue4	0.293821	21
M150	M181	0.294201	22
M150	White54	0.294775	23
M150	DBlue5	0.294972	24
M150	Orange29	0.295589	25
M150	M187	0.295679	26
M150	Yellow14	0.298169	27
M150	LBlue32	0.298321	28
M150	Grey64	0.298464	29
M150	White60	0.312235	30
M150	M117	0.315727	31
M150	Grey65	0.316966	32
M150	M083	0.317018	33
M150	Orange30	0.325203	34
M150	Orange23	0.338035	35
M150	LBlue33	0.345762	36
M155	White53	0.228241	1
M155	M202	0.232269	2
M155	White56	0.239694	3
M155	M123	0.24345	4
M155	M054	0.246311	5
M155	DBlue7	0.248527	6
M155	Orange29	0.249434	7
M155	M145	0.250204	8
M155	Orange24	0.25071	9
M155	LBlue37	0.252281	10
M155	Pink44	0.255325	11
M155	M181	0.25571	12
M155	DBlue5	0.258097	13
M155	M221	0.258657	14
M155	M187	0.258801	15
M155	Yellow14	0.26044	16
M155	LBlue32	0.262538	17
M155	White54	0.266047	18
M155	M095	0.267459	19
M155	M127	0.267477	20
M155	M150	0.267893	21
M155	M141	0.269581	22
M155	M131	0.276946	23
M155	Orange30	0.278162	24
M155	M183	0.278634	25
M155	LBlue40	0.281042	26
M155	Orange23	0.28131	27
M155	M117	0.281791	28
M155	White60	0.283381	29
M155	DBlue4	0.283982	30
M155	LBlue33	0.287747	31
M155	Grey64	0.291934	32
M155	Grey65	0.294148	33
M155	Pink50	0.300104	34
M155	M168	0.308193	35
M155	M083	0.316134	36
M168	M150	0.268802	1
M168	Orange24	0.269538	2
M168	M187	0.272075	3
M168	DBlue7	0.272372	4
M168	Grey64	0.275794	5
M168	M131	0.2761	6
M168	Grey65	0.277929	7
M168	DBlue4	0.280465	8
M168	M095	0.282591	9
M168	M127	0.282781	10
M168	M145	0.284525	11
M168	M117	0.284991	12
M168	M054	0.285836	13
M168	Pink50	0.286069	14
M168	LBlue32	0.287576	15
M168	DBlue5	0.287595	16
M168	White54	0.287763	17
M168	M181	0.288797	18
M168	White56	0.289716	19
M168	LBlue37	0.289871	20
M168	LBlue40	0.294782	21
M168	White53	0.299656	22
M168	M202	0.299826	23
M168	White60	0.300616	24
M168	M123	0.301523	25
M168	M141	0.303723	26
M168	Orange29	0.304499	27
M168	Orange23	0.305961	28
M168	M221	0.306552	29
M168	Pink44	0.308061	30
M168	M155	0.308193	31
M168	M183	0.310965	32
M168	Orange30	0.325601	33
M168	Yellow14	0.325852	34
M168	LBlue33	0.329938	35
M168	M083	0.334677	36
M181	Orange24	0.22572	1
M181	White54	0.233656	2
M181	M145	0.241367	3
M181	M123	0.246958	4
M181	White56	0.248097	5
M181	LBlue32	0.248234	6
M181	LBlue37	0.248564	7
M181	M095	0.253239	8
M181	M131	0.253593	9
M181	M127	0.254117	10
M181	M202	0.254571	11
M181	M155	0.25571	12
M181	White53	0.262342	13
M181	DBlue7	0.263068	14
M181	M054	0.263857	15
M181	Orange29	0.268483	16
M181	Yellow14	0.270275	17
M181	Orange30	0.271113	18
M181	M117	0.271473	19
M181	White60	0.273466	20
M181	Grey64	0.275121	21
M181	LBlue40	0.275991	22
M181	DBlue5	0.276039	23
M181	M187	0.276405	24
M181	M183	0.279339	25
M181	Orange23	0.279863	26
M181	Grey65	0.279956	27
M181	Pink44	0.283118	28
M181	M221	0.284938	29
M181	DBlue4	0.285806	30
M181	M141	0.285898	31
M181	M168	0.288797	32
M181	M150	0.294201	33
M181	Pink50	0.295854	34
M181	LBlue33	0.298182	35
M181	M083	0.347949	36
M183	Yellow14	0.183495	1
M183	LBlue40	0.231512	2
M183	M127	0.268166	3
M183	M145	0.271223	4
M183	M155	0.278634	5
M183	M131	0.278995	6
M183	M181	0.279339	7
M183	M150	0.27935	8
M183	M123	0.280423	9
M183	Orange29	0.285966	10
M183	White53	0.286992	11
M183	White56	0.287683	12
M183	LBlue37	0.288474	13
M183	M202	0.288714	14
M183	M054	0.293661	15
M183	Orange24	0.293798	16
M183	White60	0.294775	17
M183	M095	0.296201	18
M183	White54	0.296335	19
M183	M141	0.296642	20
M183	LBlue32	0.297123	21
M183	Grey65	0.3005	22
M183	M221	0.302456	23
M183	Pink50	0.30431	24
M183	Grey64	0.307333	25
M183	DBlue7	0.307788	26
M183	Pink44	0.307961	27
M183	M168	0.310965	28
M183	DBlue5	0.31957	29
M183	Orange30	0.320552	30
M183	M187	0.326447	31
M183	M117	0.326814	32
M183	DBlue4	0.328785	33
M183	LBlue33	0.330822	34
M183	Orange23	0.333884	35
M183	M083	0.369288	36
M187	DBlue5	0.175436	1
M187	DBlue7	0.180749	2
M187	DBlue4	0.201274	3
M187	Grey64	0.236242	4
M187	Grey65	0.237544	5
M187	M131	0.245047	6
M187	Orange24	0.249206	7
M187	White54	0.254052	8
M187	White56	0.257577	9
M187	White53	0.258648	10
M187	M155	0.258801	11
M187	M117	0.264536	12
M187	Orange29	0.26984	13
M187	M168	0.272075	14
M187	M202	0.27229	15
M187	LBlue37	0.27302	16
M187	M141	0.274992	17
M187	M145	0.275624	18
M187	M181	0.276405	19
M187	LBlue32	0.278003	20
M187	M123	0.278389	21
M187	Orange23	0.279243	22
M187	Pink44	0.284947	23
M187	M127	0.285949	24
M187	LBlue33	0.288283	25
M187	LBlue40	0.292828	26
M187	White60	0.292965	27
M187	Orange30	0.293868	28
M187	M054	0.294446	29
M187	M221	0.295544	30
M187	M150	0.295679	31
M187	M095	0.296274	32
M187	Pink50	0.299524	33
M187	Yellow14	0.30306	34
M187	M083	0.306212	35
M187	M183	0.326447	36
M202	White56	0.140472	1
M202	White53	0.158172	2
M202	M221	0.203368	3
M202	Pink44	0.209724	4
M202	Orange30	0.214664	5
M202	M123	0.219617	6
M202	M155	0.232269	7
M202	White54	0.234827	8
M202	M054	0.235883	9
M202	Orange29	0.236872	10
M202	LBlue37	0.2402	11
M202	LBlue32	0.243205	12
M202	DBlue7	0.244862	13
M202	M095	0.247052	14
M202	M145	0.247405	15
M202	M131	0.248371	16
M202	Orange24	0.250319	17
M202	LBlue40	0.251367	18
M202	M127	0.251933	19
M202	M181	0.254571	20
M202	Yellow14	0.260088	21
M202	White60	0.263363	22
M202	M150	0.266819	23
M202	DBlue5	0.268186	24
M202	M117	0.268914	25
M202	Grey64	0.271957	26
M202	Orange23	0.272152	27
M202	M187	0.27229	28
M202	M141	0.279037	29
M202	Grey65	0.279862	30
M202	Pink50	0.281802	31
M202	DBlue4	0.283732	32
M202	LBlue33	0.286587	33
M202	M183	0.288714	34
M202	M168	0.299826	35
M202	M083	0.304565	36
M221	Pink44	0.173892	1
M221	M202	0.203368	2
M221	White53	0.213075	3
M221	White56	0.214847	4
M221	Orange30	0.244914	5
M221	M054	0.247713	6
M221	M141	0.24784	7
M221	M123	0.251883	8
M221	M117	0.254233	9
M221	LBlue37	0.257344	10
M221	M145	0.257981	11
M221	M155	0.258657	12
M221	LBlue32	0.260916	13
M221	DBlue7	0.262606	14
M221	White54	0.263789	15
M221	M095	0.2655	16
M221	M127	0.269667	17
M221	M131	0.270059	18
M221	Orange29	0.272024	19
M221	Yellow14	0.273641	20
M221	LBlue40	0.273745	21
M221	Orange24	0.274015	22
M221	LBlue33	0.276823	23
M221	Pink50	0.278646	24
M221	White60	0.280516	25
M221	DBlue5	0.28173	26
M221	Orange23	0.281854	27
M221	M181	0.284938	28
M221	M150	0.288173	29
M221	Grey64	0.290391	30
M221	Grey65	0.292272	31
M221	M187	0.295544	32
M221	M183	0.302456	33
M221	M168	0.306552	34
M221	DBlue4	0.308515	35
M221	M083	0.333065	36
Orange23	Orange24	0.224528	2
Orange23	White53	0.267795	3
Orange23	White56	0.268426	4
Orange23	M202	0.272152	5
Orange23	DBlue7	0.273643	6
Orange23	DBlue4	0.276024	7
Orange23	M054	0.276766	8
Orange23	M145	0.279013	9
Orange23	M187	0.279243	10
Orange23	M181	0.279863	11
Orange23	M155	0.28131	12
Orange23	M221	0.281854	13
Orange23	M123	0.283719	14
Orange23	Orange30	0.284389	15
Orange23	White54	0.284671	16
Orange23	Pink44	0.285761	17
Orange23	Orange29	0.286884	18
Orange23	M141	0.287123	19
Orange23	LBlue37	0.29044	20
Orange23	DBlue5	0.296457	21
Orange23	M127	0.29658	22
Orange23	M131	0.300986	23
Orange23	LBlue32	0.301932	24
Orange23	Grey65	0.303148	25
Orange23	Pink50	0.303422	26
Orange23	M168	0.305961	27
Orange23	Grey64	0.305983	28
Orange23	White60	0.306623	29
Orange23	M095	0.30962	30
Orange23	Yellow14	0.321316	31
Orange23	LBlue33	0.323176	32
Orange23	LBlue40	0.328235	33
Orange23	M183	0.333884	34
Orange23	M150	0.338035	35
Orange23	M083	0.367558	36
Orange30	M202	0.214664	1
Orange30	White56	0.220654	3
Orange30	White53	0.230272	4
Orange30	M221	0.244914	5
Orange30	Orange29	0.251006	6
Orange30	Pink44	0.258978	7
Orange30	White54	0.263261	8
Orange30	M181	0.271113	9
Orange30	M145	0.276284	10
Orange30	LBlue37	0.277566	11
Orange30	M155	0.278162	12
Orange30	LBlue32	0.278929	13
Orange30	M131	0.280898	14
Orange30	M054	0.281243	15
Orange30	LBlue40	0.281962	16
Orange30	Orange24	0.28408	17
Orange30	Orange23	0.284389	18
Orange30	Yellow14	0.284436	19
Orange30	DBlue7	0.285672	20
Orange30	Grey65	0.28754	21
Orange30	M095	0.292548	22
Orange30	M117	0.292598	23
Orange30	M187	0.293868	24
Orange30	White60	0.29424	25
Orange30	DBlue5	0.295419	26
Orange30	M127	0.297535	27
Orange30	Grey64	0.298267	28
Orange30	DBlue4	0.301894	29
Orange30	LBlue33	0.310525	30
Orange30	M141	0.316203	31
Orange30	Pink50	0.317175	32
Orange30	M183	0.320552	33
Orange30	M150	0.325203	34
Orange30	M168	0.325601	35
Orange30	M083	0.39263	36
White53	White56	0.154707	1
White53	M221	0.213075	3
White53	M123	0.222079	4
White53	Orange29	0.222742	5
White53	Pink44	0.224079	6
White53	M155	0.228241	7
White53	Orange30	0.230272	8
White53	LBlue32	0.242959	9
White53	LBlue37	0.246841	10
White53	M095	0.247342	11
White53	DBlue7	0.24787	12
White53	M145	0.249347	13
White53	White54	0.252606	14
White53	Orange24	0.25277	15
White53	M127	0.253217	16
White53	M054	0.256123	17
White53	M131	0.258435	18
White53	M187	0.258648	19
White53	M181	0.262342	20
White53	Yellow14	0.263639	21
White53	DBlue5	0.265884	22
White53	White60	0.267227	23
White53	LBlue40	0.26759	24
White53	Orange23	0.267795	25
White53	LBlue33	0.268235	26
White53	M117	0.269096	27
White53	Pink50	0.271424	28
White53	Grey64	0.271463	29
White53	Grey65	0.27421	30
White53	DBlue4	0.277948	31
White53	M141	0.27969	32
White53	M150	0.285444	33
White53	M183	0.286992	34
White53	M168	0.299656	35
White53	M083	0.33195	36
White60	M141	0.245358	2
White60	M131	0.249153	3
White60	Grey64	0.253071	4
White60	M202	0.263363	5
White60	Orange24	0.266336	6
White60	White53	0.267227	7
White60	Orange29	0.268841	8
White60	Pink50	0.269863	9
White60	LBlue37	0.270593	10
White60	Pink44	0.27249	11
White60	M181	0.273466	12
White60	M123	0.275369	13
White60	LBlue40	0.279763	14
White60	White54	0.280499	15
White60	White56	0.280513	16
White60	M221	0.280516	17
White60	M155	0.283381	18
White60	LBlue33	0.286202	19
White60	M117	0.286336	20
White60	M127	0.286624	21
White60	Grey65	0.287404	22
White60	M095	0.289277	23
White60	LBlue32	0.290643	24
White60	M054	0.291066	25
White60	M187	0.292965	26
White60	Orange30	0.29424	27
White60	M183	0.294775	28
White60	Yellow14	0.298041	29
White60	M168	0.300616	30
White60	Orange23	0.306623	31
White60	DBlue7	0.307641	32
White60	M150	0.312235	33
White60	DBlue5	0.314422	34
White60	DBlue4	0.32729	35
White60	M083	0.345882	36
Yellow14	LBlue40	0.234938	2
Yellow14	White56	0.251405	3
Yellow14	M202	0.260088	4
Yellow14	M155	0.26044	5
Yellow14	M123	0.262957	6
Yellow14	White53	0.263639	7
Yellow14	M145	0.26662	8
Yellow14	M181	0.270275	9
Yellow14	M127	0.270844	10
Yellow14	M054	0.272386	11
Yellow14	M221	0.273641	12
Yellow14	White54	0.275224	13
Yellow14	LBlue37	0.275601	14
Yellow14	Orange29	0.27964	15
Yellow14	Orange30	0.284436	16
Yellow14	Pink44	0.28457	17
Yellow14	LBlue32	0.286384	18
Yellow14	Orange24	0.286854	19
Yellow14	M131	0.287988	20
Yellow14	M095	0.289985	21
Yellow14	DBlue7	0.290989	22
Yellow14	DBlue5	0.297444	23
Yellow14	White60	0.298041	24
Yellow14	M150	0.298169	25
Yellow14	M141	0.302043	26
Yellow14	DBlue4	0.302635	27
Yellow14	LBlue33	0.302943	28
Yellow14	M187	0.30306	29
Yellow14	Grey65	0.307247	30
Yellow14	M117	0.311356	31
Yellow14	Pink50	0.313287	32
Yellow14	Orange23	0.321316	33
Yellow14	Grey64	0.323728	34
Yellow14	M168	0.325852	35
Yellow14	M083	0.358818	36
