# Supplementary material for: Stress hormones, social associations and song learning in zebra finches
Source: Philos Trans R Soc Lond B Biol Sci. 2018 Aug 13;373(1756):20170290. doi: 10.1098/rstb.2017.0290 (PMC6107560; doi:10.1098/rstb.2017.0290)
Supplement: Boogert et al Song and Network Data Summary [file rstb20170290supp3.xlsx]

## Sheet: Boogert et al Song and Network 
Juvenile_Name	Main_Song_Model_Name	Juv_Relation_to_Main_Song_Model	Song_Similarity_to_Main_Model	Song_Similarity_to_Father	Father_as_Main_Model	Song_Model_Rank_Father	Father_Ringno	Father_Name_Song_Recordings	Mother_Name	Family_ID	No_Fledglings_in_Nest	CORT_Treatment_Juv	Social_Assoc_Index_Juv_Father	Father_Gregariousness	Son_Gregariousness	Juv_ID_in_Soc_Network	Father_ID_in_Soc_Network
Dblue4	DBlue7	Brother	0.198236	0.201274	0	2	Dblue1	M187	Dblue2	a	5	1	0.146919	4.56593	6.33311	48	23
Dblue5	DBlue7	Brother	0.161225	0.175436	0	2	Dblue1	M187	Dblue2	a	5	1	0.147228	4.56562	6.49689	47	23
Dblue7	DBlue5	Brother	0.161225	0.180749	0	2	Dblue1	M187	Dblue2	a	5	1	0.15471	4.55814	6.39836	45	23
Lblue33	LBlue37	Brother	0.25362	0.290133	0	15	Lblue31	M095	Lblue36	c	5	1	0.210994	4.55461	5.62181	40	6
Lblue37	M095	Father	0.164868	0.164868	1	1	Lblue31	M095	Lblue36	c	5	1	0.20517	4.56044	5.73971	37	6
Lblue40	M183	AdultSameRoom	0.231512	0.284368	0	23	Lblue38	M127	Lblue39	d	1	1	0.19443	5.76528	6.64259	60	11
Orange24	M117	Father	0.198046	0.198046	1	1	Orange21	M117	Orange22	e	4	1	0.194141	4.41523	5.60785	32	9
Orange29	M123	Father	0.198507	0.198507	1	1	Orange27	M123	Orange28	f	2	1	0.217248	5.66476	6.43222	63	10
Pink44	M221	Father	0.173892	0.173892	1	1	Pink41	M221	Pink42	g	4	1	0.189136	4.74253	6.25579	58	25
Pink50	M141	Father	0.170932	0.170932	1	1	Pink47	M141	Pink48	h	2	1	0.227506	3.96263	5.97115	54	13
White54	LBlue37	Unrelated peer	0.208647	0.234827	0	5	White51	M202	White52	i	4	1	0.0894977	2.23485	4.46243	35	24
White56	M202	Father	0.140472	0.140472	1	1	White51	M202	White52	i	4	1	0.121655	2.20269	4.99655	33	24
Grey64	M131	Father	0.17075	0.17075	1	1	Grey61	M131	Grey62	b	4	0	0.173705	4.44344	5.95716	43	12
Grey65	M131	Father	0.176175	0.176175	1	1	Grey61	M131	Grey62	b	4	0	0.141645	4.4755	5.72232	42	12
Lblue32	M095	Father	0.165625	0.165625	1	1	Lblue31	M095	Lblue36	c	5	0	0.225788	4.53982	5.50229	38	6
Orange23	M117	Father	0.194096	0.194096	1	1	Orange21	M117	Orange22	e	4	0	0.170874	4.4385	4.76292	30	9
Orange30	M202	AdultDiffRoom	0.214664	0.218043	0	2	Orange27	M123	Orange28	f	2	0	0.200498	5.68151	6.27321	62	10
White53	White56	Brother	0.154707	0.158172	0	2	White51	M202	White52	i	4	0	0.0965862	2.22776	5.02551	36	24
White60	M145	Father	0.191302	0.191302	1	1	White57	M145	White58	j	2	0	0.226891	5.11548	6.39421	52	15
Yellow14	M183	Father	0.183495	0.183495	1	1	Yellow11	M183	Yellow12	k	3	0	0.137721	4.479	6.1432	28	22
